# Supplementary material for: Mild SARS-CoV-2 infection in rhesus macaques is associated with viral control prior to antigen-specific T cell responses in tissues
Source: Sci Immunol. 2022 Mar 10:eabo0535. doi: 10.1126/sciimmunol.abo0535 (PMC8995035; doi:10.1126/sciimmunol.abo0535)
Supplement: Supplementary file 2 — Data file S1 [file sciimmunol.abo0535_data_file_s1.xlsx]

## Sheet: Figure 1B-C
Volume	day 0	day 3	day 9		Mean SUVbw	day 0	day 3	day 9		Mean HU	day 0	day 3	day 9
DGCX no lesions					DGCX no lesions					DGCX no lesions
DG3V lesion 1	0	0.01	0		DG3V lesion 1	0.2	0.72	0.559126		DG3V lesion 1	-633.16	-464.65	-670.248
DG3V lesion 2	0	0	0		DG3V lesion 2	0.12	0.6	0.346753		DG3V lesion 2	-571.21	-369.88	-564.18
DHGF lesion 1	0.15	1.74	0.01		DHGF lesion 1	0.34	1.38	0.33		DHGF lesion 1	-537.65	-252.01	-644.97
DHGF lesion 2	0.08	0.21	0		DHGF lesion 2	0.34	0.68	0.33		DHGF lesion 2	-452.76	-309.84	-647.74
DHGF lesion 3	0.11	0.34	0.01		DHGF lesion 3	0.35	1.63	0.33		DHGF lesion 3	-474.5	-319.95	-604.87
DHGF lesion 4	0.02	0.06	0		DHGF lesion 4	0.36	2.23	0.31		DHGF lesion 4	-451.2	-280.3	-596.15
DHGF lesion 5	0.03	0.17	0.02		DHGF lesion 5	0.39	1.33	0.35		DHGF lesion 5	-528.36	-373.34	-602.67
DHGF lesion 6	0	0.02	0		DHGF lesion 6	0.5	0.57	0.94		DHGF lesion 6	-606.49	-475.03	-743.78
DHKM lesion 1	0.03	0.25	0.02		DHKM lesion 1	0.29	2.53	0.34		DHKM lesion 1	-595.67	-313.39	-566.6
DHKM lesion 2	0	0.09	0		DHKM lesion 2	0.3	2.19	0.53		DHKM lesion 2	-593.96	-336.49	-572.43
DHKM lesion 3	0	0.03	0		DHKM lesion 3	0.5	1.3	0.45		DHKM lesion 3	-717.95	-446.03	-719.22
DHKM lesion 4	0	0.04	0		DHKM lesion 4	0.24	1.51	0.31		DHKM lesion 4	-586.15	-376.57	-605.58
DGRX lesion 1	0	0.1	NA		DGRX lesion 1	0.49	0.38	NA		DGRX lesion 1	-629.31	-483.52	NA
DGRX lesion 2	0.06	0.25	NA		DGRX lesion 2	0.47	0.49	NA		DGRX lesion 2	-541.91	-414.53	NA
DG4i lesion 1	0	0.03	NA		DG4i lesion 1	0.34	2.87	NA		DG4i lesion 1	-597.84	-347.69	NA
DG4i lesion 2	0.01	0.05	NA		DG4i lesion 2	0.56	2.9	NA		DG4i lesion 2	-556.62	-429.39	NA
DG4i lesion 3	0.15	0.7	NA		DG4i lesion 3	0.57	3.91	NA		DG4i lesion 3	-521.53	-391.04	NA
DG4i lesion 4	0.03	0.08	NA		DG4i lesion 4	0.67	2.81	NA		DG4i lesion 4	-588.42	-442.09	NA

## Sheet: Figure 1D
gN nasal	DG3V	DGCX	DHGF	DHKM	DGRX	DG4i					sgN nasal	DGCX	DG3V	DHGF	DHKM	DGRX	DG4i
0	3000	3000	3000	3000	3000	3000					0	2500	2500	2500	2500	2500	2500
1	345424530	5.25776e+06	2.82511e+07	69344.9	2.64417e+06	5.11405e+06					1	40731.2	5.42781e+06	3.26731e+06	2500	1.78799e+06	251068
2	6.60684e+07	2.50721e+06	6.41098e+06	2.87566e+06	142610950	8.93309e+06					2	24803.4	1.22567e+06	578871	82526.1	434922	695387
3	1.5568e+06	1.03345e+06	5.28381e+06	72479.3	3.31666e+06	626947					3	5000	2500	56164.6	2500	8200.11	43749.2
4	7.8443e+06	451659	60168.9	796321	94584.6	63737.4					4	6522.59	8858.71	2500	20292.7	2500	2500
7	44077.5	552575	111276	3000	14132.3	99329.8					7	2500	2500	2500	2500	2500	2500
9	3000	3720.54	19227.2	3000	3000	3000					9	2500	2500	2500	2500	2500	2500
10	3000	3000	3000	7091.72	22537.6	5456.22					10	2500	2500	2500	2500	2500	2500
gN throat	DG3V	DGCX	DHGF	DHKM	DGRX	DG4i					sgN throat	DGCX	DG3V	DHGF	DHKM	DGRX	DG4i
0	3000	3000	3000	3000	3000	3000					0	2500	2500	2500	2500	2500	2500
1	37534813	2.73664e+06	4.96129e+07	1.15902e+07	936205318	157926405					1	3541.17	988397	4.52815e+06	911617	2500	6.01382e+06
2	1.52165e+06	2.92544e+06	3.80221e+06	291603	2.34086e+06	7.96663e+06					2	439658	80292.7	101748	2500	2500	1.24439e+06
3	3000	1.44249e+06	147378	46893.9	1.35622e+06	281998					3	21546	2500	4.83914e+06	2500	2500	42473.1
4	3000	43465.9	33653.8	4121.82	12483.3	942792					4	2500	2500	2500	2500	2500	23009.1
7	11862.5	40266.2	3000	5178.95	3000	3551.69					7	2500	2500	2500	2500	2500	2500
9	10138.4	17680.2	3000	3000	3000	3000					9	3214.62	2712.95	2500	2500	2500	2500
10	10316.6	3000	3000	3000	3000	3000					10	2500	2500	2500	2500	2500	2500
gN BAL	DG3V	DGCX	DHGF	DHKM	DGRX	DG4i					sgN BAL	DGCX	DG3V	DHGF	DHKM	DGRX	DG4i
0	3000	3000	3000	3000	3000	3000					0	3000	3000	3000	3000	3000	3000
4	690965	71956.7	613469	1.90428e+06	807874	301665					4	16969	96091.5	143990	627429	48734.8	73483.1
7	3000	3000	51794.7	46943.9	11162.2	8672.21					7	3000	3000	4808.39	5120.62	7726.3	3000
10	3000	11090.8	3000	3000	3000	3000					10	3000	3000	3000	3000	3000	3000
gN plasma	DG3V	DGCX	DHGF	DHKM	DGRX	DG4i					sgN plasma	DGCX	DG3V	DHGF	DHKM	DGRX	DG4i
0	3000	3000	3000	3000	3000	3000					0	3000	3000	3000	3000	3000	3000
4	3000	3000	3000	3000	3000	3000					4	3000	3000	3000	3000	3000	3000
7	3000	3000	3000	3000	3000	3000					7	3000	3000	3000	3000	3000	3000
10	88515.3	3000	3000	3000	3000	3000					10	3000	5949.45	3000	3000	3000	3000

## Sheet: Figure 1E-F
gN tissues	spleen	non pulm LN	pulm LN	salivary gland	tonsil	nasal turbinate	prev hot lung	normal lung			sgN tissues	spleen	non pulm LN	pulm LN	salivary gland	tonsil	nasal turbinate	prev hot lung	normal lung
DGCX	1315.22	1290.11	2.22662e+06					2.69966e+06			DGCX	1000	1000	1000					1000
DGCX								480288			DGCX								1000
DGCX								214214			DGCX								1000
DG3V	6683.27	1000	1000				3.48929e+06	523225			DG3V	1000	1000	1000				4650.42	1000
DG3V							501198	2.03798e+07			DG3V							17814.1	2.86034e+06
DG3V								1.9169e+06			DG3V								1000
DHGF	923368	31928.8	75523.8	26680.8		719596		1.98678e+06			DHGF	1000	1000	1000	1000		5757.17		95213.7
DHGF		29933.1						3.59243e+06			DHGF		1000						45558.9
DHGF		148132						994674			DHGF		7159.94						1000
DHGF								1399724			DHGF								49676.8
DHGF								1.02063e+06			DHGF								74075.9
DHGF								4.00837e+06			DHGF								431523
DHKM	234028	49336.3	4.3932e+06	19511.6		991613		57644.6			DHKM	1000	1000	103390	1000		1000		1000
DHKM		117232						162583			DHKM		1000						1000
DHKM		60423.8						1.00006e+06			DHKM		1000						1000
DHKM								417939			DHKM								1000
DHKM								343690			DHKM								1000
DHKM								1.46635e+06			DHKM								69263
DGRX	1000	79977.3	27441.2	1000	516451	7.07257e+06	4.24728e+06	1000			DGRX	1000	1000	1000	1000	1000	91933.6	1000	1000
DGRX			7086.39				1000	418971			DGRX			1000				971640	1000
DGRX								1000			DGRX								1000
DGRX								1000			DGRX								1000
DGRX								1000			DGRX								1000
DGRX								1000			DGRX								1000
DG4i	12724.1	1000	406714	107601	101235	15649.9	318885	358020			DG4i	1000	1000	42525.5	11360.4	1000	1000	45069.7	112478
DG4i			882723				1000	1.25356e+06			DG4i			110604				1000	276400
DG4i			2.04499e+06				79886.8	82728			DG4i			1000				1000	17472.2
DG4i							124091	279640			DG4i							39522.3	1000
DG4i								156858			DG4i								1000
DG4i								3093.41			DG4i								1000

## Sheet: Figure 4C
megapool CD4+ PBMC								S CD4+ PBMC								N CD4+ PBMC								M CD4+ PBMC
dpi	DGRX	DG4i	DGCX	DG3V	DHGF	DHKM		dpi	DGRX	DG4i	DGCX	DG3V	DHGF	DHKM		dpi	DGRX	DG4i	DGCX	DG3V	DHGF	DHKM		dpi	DGRX	DG4i	DGCX	DG3V	DHGF	DHKM
0	0	0	0	0	0.00792	0.00701		0	0	0	0.036	0.005	0.00521	1e-05		0	0	0	0	0.022	0.00545	0		0	0	0	0.004	0.002	0.006	0
4	0	0.009	0	0.003	0.009	0		4	0.014	0.025	0.014	0.02	0.007	0		4	0	0.013	0	0	0.004	0.01		4	0.02	0.016	0	0.012	0.008	0.005
7	1.13	0.23	0.178	0.1501	0.095	0.139		7	1.34	0.83	0.688	0.4201	0.15	0.469		7	0.37	0.56	0.138	0.1301	0.098	0.159		7	0.61	0.13	0.032	0.0521	0.032	0.03
10	0.144	0.336	0.051	0.081	0.1937	0.13		10	0.314	0.636	0.091	0.141	0.3737	0.36		10	0.074	0.426	0.037	0.035	0.2137	0.09		10	0.164	0.206	0	0.022	0.1037	0.03
megapool CD8+ PBMC								S CD8+ PBMC								N CD8+ PBMC								M+ CD8+ PBMC
dpi	DGRX	DG4i	DGCX	DG3V	DHGF	DHKM		dpi	DGRX	DG4i	DGCX	DG3V	DHGF	DHKM		dpi	DGRX	DG4i	DGCX	DG3V	DHGF	DHKM		dpi	DGRX	DG4i	DGCX	DG3V	DHGF	DHKM
0	0	0	0	0.097	0.034	0.002		0	0	0	0.194	0.011	0.041	0.032		0	0	0	0.084	0.021	0.00856	0.008		0	0	0.02	0	0.061	0.027	0.004
4	0	0	0	0.021	0.028	0		4	0.24	0.156	0.028	0.028	0.024	0.012		4	0.04	0.036	0	0	0.008	0.013		4	0.41	0.206	0	0.006	0	0
7	0	0	0.206	0.1117	0.025	0.054		7	0.6	0.15	0.156	0.0757	0.191	0.149		7	0	0	0.008	0.0157	0.051	0.035		7	0.11	0	0.066	0.0307	0.025	0
10	0.227	0.09	0.291	0.131	0.168	0.022		10	0.031	0.11	0.161	0.046	0.238	0.072		10	0.008	0.17	0.065	0.007	0.248	0.012		10	0.057	0	0.01	0.017	0.028	0.012
Šídák's multiple comparisons test								Šídák's multiple comparisons test								Šídák's multiple comparisons test
Adjusted P Value day 7 CD4 vs CD8								Adjusted P Value day 7 CD4 vs CD8								Adjusted P Value day 7 CD4 vs CD8
0.0252								0.0008								0.0006

## Sheet: Figure 4D
Megapool CD4+ BAL	DGRX	DG4i	DGCX	DG3V	DHGF	DHKM		S CD4+ BAL	DGRX	DG4i	DGCX	DG3V	DHGF	DHKM		N CD4+ BAL	DGRX	DG4i	DGCX	DG3V	DHGF	DHKM		M CD4+ BAL	DGRX	DG4i	DGCX	DG3V	DHGF	DHKM
0	0	0.46	0.17	0.05	0	0.13		0	0	0.24	0.22	0	0	0		0	0.43	0.67	0.29	0	0.02	0.19		0	0	0.29	0.25	0	0.012	0
4	0.06	0	0	0	0.02	0.03		4	0	0.01			0.04	0.09		4	0.01	0			0.03	0.38		4	0	0			0	0.06
7	11.94	7.38	2.22	3.46	2.93	6.84		7	9.14	7.58	4.75	5.02	3.77	6.23		7	8.54	4.52	1.15	2.37	1.09	4.39		7	6.64	0.85	1.29	0.57	0.15	1.52
10	5.86	8.59	3.48	8.54	1.64	3.66		10	4.35	8.79	3.32	7.29	1.68	2.95		10	6.16	13.89	2.53	7.62	1.43	3.65		10	2.9	1.2	0.22	1.34	0	0.94
megapool CD8+ BAL	DGRX	DG4i	DGCX	DG3V	DHGF	DHKM		S CD8+ BAL	DGRX	DG4i	DGCX	DG3V	DHGF	DHKM		N CD8+ BAL	DGRX	DG4i	DGCX	DG3V	DHGF	DHKM		M CD8+ BAL	DGRX	DG4i	DGCX	DG3V	DHGF	DHKM
0	0	0	0	0	0	0.09		0	0	0	0	0	0	0.12		0	0	0	0	0	0.01	0.14		0	0	0	0.24	0	0	0.39
4	0	0	0	0	0.17	0		4	0	0			0.19	0		4	0	0			0.14	0		4	0	0			0.05	1.81
7	0	0.05	0	1.21	0.96	1.92		7	0.1	0	1.3	0.42	1.82	1.98		7	0	0	0.71	0.75	0.41	1.12		7	0.3	0	1.12	0.75	0.15	1.4
10	0.79	2.45	5.75	17.93	4.39	3.6		10	0.52	3.04	1.27	3.93	4.5	3.47		10	1.21	5.8	0.69	1.43	4.13	3.8		10	1.61	0.14	0.36	4.3	0.09	1.18
Šídák's multiple comparisons test								Šídák's multiple comparisons test								Šídák's multiple comparisons test
Adjusted P Value day 7 CD4 vs CD8								Adjusted P Value day 7 CD4 vs CD8								Adjusted P Value day 7 CD4 vs CD8
0.0103								<0.0001								0.0564

## Sheet: Figure 4E
Ki67+ CD4+ Ag-specific BAL	d7	d10
DHGF N	80.5	54.2
DHKM N	95.3	59
DGRX N	94.7	15.4
DG4i N	94.5	19.4
DHGF S	79.8	53.7
DHKM S	95.4	58.5
DGRX S	95.2	16.5
DG4i S	94	14.5
DHGF megapool	84.8	57.7
DHKM megapool	97.1	64.2
DGRX megapool	95.6	25.9
DG4i megapool	94.6	20.6
Ki67+ CD8+ Ag-specific BAL	d7	d10
DHGF N	70.7	65.9
DHKM N	69.6	72.4
DGRX N	94.7	42.2
DG4i N	94.5	79.9
DHGF S	88	68
DHKM S	82.9	76.9
DGRX S	19.4	38.1
DG4i S	54.1	69
DHGF megapool	76.5	63.4
DHKM megapool	83.3	70
DGRX megapool	20.8	49
DG4i megapool	36.2	80.4
paired t-test CD4 d7 vs d10	<0.0001
paired t-test CD4 vs CD8 d10	0.0009

## Sheet: Figure 4F
GrB+ CD4+ Ag-specific BAL	d7	d10		GrB+ CD8+ Ag-specific BAL	d7	d10		CD107ab+ CD4+ Ag-specific BAL	d7	d10		CD107ab+ CD8+ Ag-specific BAL	d7	d10		IL-2+ CD4+ Ag-specific BAL	d7	d10		IL-2+ CD8+ Ag-specific BAL	d7	d10
DGCX S	19.8	17.2		DGCX S	44	68.8		DGCX S	68.5	60.9		DGCX S	59.7	73.9		DGCX S	40.7	48.3		DGCX S	9.95	14.2
DG3V S	19.1	21.2		DG3V S	52.5	82.1		DG3V S	32.6	35.7		DG3V S	45.3	73.8		DG3V S	36.5	45.5		DG3V S	14.5	19.1
DHGF S	22.7	16.4		DHGF S	86.3	87		DHGF S	36.6	62.7		DHGF S	88.3	92.7		DHGF S	59	61.6		DHGF S	9.21	36.4
DHKM S	24.4	16		DHKM S	76.7	95.5		DHKM S	35.7	45.3		DHKM S	88.2	93.7		DHKM S	39.8	48.1		DHKM S	6.83	21.3
DGRX S	47.3	42.2		DGRX S	70.1	57		DGRX S	94.3	93.8		DGRX S	94.3	84.7		DGRX S	43.9	31.6		DGRX S	5.23	3.15
DG4i S	38.9	34.8		DG4i S	84.6	88.6		DG4i S	77.7	53		DG4i S	64.7	88.4		DG4i S	60.9	58.1		DG4i S	7.88	16.6
DGCX N	25.3	19.8		DGCX N	33.8	55		DGCX N	63.2	67.9		DGCX N	59.9	67.5		DGCX N	36.8	48.1		DGCX N	11.7	6.88
DG3V N	22.2	25.8		DG3V N	49.9	75.2		DG3V N	27.6	42.5		DG3V N	36.7	74.7		DG3V N	35	33.6		DG3V N	8.32	17.9
DHGF N	28	26.5		DHGF N	75	88.1		DHGF N	34.8	52.4		DHGF N	81.3	89.8		DHGF N	49.6	45.2		DHGF N	7.32	28.2
DHKM N	30.2	33.1		DHKM N	79.6	95.4		DHKM N	43.5	47.5		DHKM N	78.5	93		DHKM N	38.4	42.4		DHKM N	4.47	17.5
DGRX N	45.3	42.5		DGRX N	69.5	58.3		DGRX N	97.1	94.1		DGRX N	92.6	80.9		DGRX N	37.9	30.5		DGRX N	5.01	4.87
DG4i N	38.1	33.1		DG4i N	82.3	92.5		DG4i N	77.6	49.7		DG4i N	67.7	92		DG4i N	51.4	53.2		DG4i N	8.06	14
DGCX megapool CD4	22	15.2		DGCX megapool CD4	39.6	83.6		DGCX megapool CD4	65	72.7		DGCX megapool CD4	61	93.6		DGCX megapool CD4	27	42.4		DGCX megapool CD4	8.81	23.6
DG3V megapool CD4	14	24.4		DG3V megapool CD4	72.1	92.1		DG3V megapool CD4	40.1	44.8		DG3V megapool CD4	61.2	90.6		DG3V megapool CD4	34.5	40.5		DG3V megapool CD4	6.07	23.1
DHGF megapool CD4	25.3	15.4		DHGF megapool CD4	83	84.1		DHGF megapool CD4	33.7	60		DHGF megapool CD4	83.3	93.2		DHGF megapool CD4	54.7	50		DHGF megapool CD4	8.71	26.4
DHKM megapool CD4	22.6	21.8		DHKM megapool CD4	77.9	97.6		DHKM megapool CD4	31.2	43.6		DHKM megapool CD4	85.7	93		DHKM megapool CD4	37.3	46.7		DHKM megapool CD4	8.84	21.5
DGRX megapool CD4	45.8	38.8		DGRX megapool CD4	68.2	62.9		DGRX megapool CD4	95.5	94.5		DGRX megapool CD4	93.6	83.9		DGRX megapool CD4	39.3	29.6		DGRX megapool CD4	5.43	5.73
DG4i megapool CD4	35.2	28.5		DG4i megapool CD4	71.8	88.8		DG4i megapool CD4	73.7	38.8		DG4i megapool CD4	56.5	84		DG4i megapool CD4	55.3	41.3		DG4i megapool CD4	5.56	12
paired t-test	0.0238			paired t-test	0.0016							paired t-test	0.0013							paired t-test	0.0002

## Sheet: Figure 5B
	CD103+CD69-										CD103+CD69+										CD103-CD69+										CD103-CD69-
BAL CD4	1.18	0.46	0.14	1.98	0.29	3.34					6.95	6.04	4.61	7.41	4.45	8.41					68.7	64.8	79.2	51.5	79.1	53.8					23.2	28.7	16.1	39.1	16.2	34.4
BAL CD8	3.09	2.43	2.26	10.7	1.8	14.6					25.8	8.05	29.1	31.8	18	23.1					51.1	58.8	57	35.4	61.7	31					20	30.7	11.7	22.1	18.5	31.2
prev hot lung CD4			0.45	1.88	0.19	2.82							0.94	3.23	0.56	3.23							41.1	27.5	26.9	27							57.5	67.4	72.4	66.9
prev hot lung CD8			1.43	4.43	0.26	5.22							5.4	11.1	1.57	7.97							51.6	41.4	29.1	31							41.6	43.1	69.1	55.8
normal lung CD4	0.52	0.32	0.15	0.2	0.71	1.2	0.42	1.74	0.2	7.69	0.78	0.28	0.18	0.54	3.04	2.16	1.28	2.61	0.11	0	39.3	33.6	34.1	34.4	22	17.3	37.4	25.2	20.1	12.8	59.4	65.8	65.5	64.8	74.3	79.3	60.9	70.4	79.6	79.5
normal lung CD8	0.36	0.53	0.4	0.35	1.05	0.74	0.48	2.07	0.37	22.2	4.03	1.99	1.49	2.21	1.68	0.87	3.96	10.3	0.8	0	42.2	35.3	38.6	42.9	28.5	30.2	52.4	41.4	26.3	30.6	53.4	62.1	59.6	54.5	68.8	68.2	43.2	46.2	72.5	47.2
nasal turbinates CD4	0.34	1.42	0.17		0.19	0.45					2.05	4.01	2.45		0.54	0.99					43.7	46.2	64.5		74.3	60.3					53.9	48.4	32.9		25	38.3
nasal turbinates CD8	0.96	3.4	0.57		1.48	4.66					7.76	20.8	15.1		30	12.7					35.8	34.9	45.7		41.2	28.9					55.4	40.9	38.5		27.3	53.8
salivary gland CD4	0	0	0	0.25	0	0.056	0.44	0.51	0	13.5	15.1	19.2	1.23	1.77	3.42	4.99	19.2	19	9.09	5.41	75.2	62.8	55.5	38.4	79.4	62.9	55	53.9	54.5	27	9.66	18	43.3	59.6	17.2	32.1	25.3	26.6	36.4	54.1
salivary gland CD8	1.42	0.34	0.16	0.38	3.01	3.01	1.17	2.11	4.17	4.55	42.2	50.3	14.3	2.81	48.3	71.9	26.9	51.2	45.8	50	44.3	29.9	50.2	47.7	41.3	15.1	41.5	28.1	45.8	45.5	12	19.4	35.4	49.2	7.4	9.95	30.4	18.6	4.17	0
tonsil CD4		0	0.046	0.21	0.062	0						1.62	0.19	0.39	0.25	0.6						51.9	69.7	81.5	54.2	69.5						46.5	30	17.9	45.4	29.9
tonsil CD8		2.4	0.99	5.19	1.12	1.11						7.78	4.25	12.3	2.79	6.67						38.9	36.7	34.6	23.7	17.8						50.9	58	47.9	72.4	74.4
prev hot pulm LN CD4	0.15	0.58	0.44	0.38	0.44	0.38							0.13	0.44	0.061	0.13	0.061	0.13					38.2	42.9	27	41.7	27	41.7					61.5	56.1	72.5	57.8	72.5	57.8
prev hot pulm LN CD8	1.58	3.75	3.91	5.12	3.91	5.12					1.8	5.76	2.94	3.62	2.94	3.62					36.8	46.5	28.5	34.1	28.5	34.1							59.8	44	64.6	57.2	64.6	57.2
normal pulm LN CD4	0.17	0.061	0.033	0.04	0.16	0.62	0.38	0.54			1.16	0.065	0.017	0.017	0.14	0.55	0	0.32			69.5	48.3	57.2	43.1	45.5	44.7	25.7	42.7			29.1	51.6	42.8	56.8	54.2	54.2	73.9	56.4
normal pulm LN CD8	1.92	1.56	0.57	0.92	1.29	3.74	23.2	3.64			7.84	1.49	0.67	0.67	2.12	5.87	5.74	3.74			62.9	41.6	40.6	34.1	43.3	48.3	19.5	28.5			27.3	55.4	58.1	64.3	53.3	42.1	51.6	64.1
peripheral LN CD4	0.43	0.16	0.2	0.45	0.23	0.96	1.4	0.86	0.25	1.98	0.39	0	0.056	0.14	0.095	0.4	0.58	0.58	0.12	0.59	49.5	42.5	43.2	45.3	50.1	51	36	49.3	53.6	27.6	49.7	57.3	56.6	54.1	49.5	47.6	62	49.2	46	69.8
peripheral LN CD8	1.91	0.44	0.86	1.05	1.52	5.46	5.92	4.33	0.81	5.27	2.24	0.24	1.09	1.52	1.2	3.72	3.6	4.47	0.74	2.74	32.3	25.1	34.3	29.6	31.4	37.8	26	39.1	32.8	15.5	63.6	74.3	63.7	67.8	65.9	53	64.5	52.1	65.6	76.5
spleen CD4	0.29	0.09	0.32	0.93	0.11	2.41					0.023	0.014	0.1	0.42	0.15	0.18					35.3	37.7	38.6	53.3	48.8	28					64.4	62.2	60.9	45.4	50.9	69.4
spleen CD8	0.89	0.93	0.32	0.93	0.91	8.71					0.65	0.63	0.1	0.42	1.32	2.9					36.9	40.5	38.6	53.3	56.8	31.6					61.6	58	60.9	45.4	40.9	56.8
blood CD4	0.53	0.22	0.28	1.74	0.2	2.5					0.026	0.00798	0.013	0.038	0.017	0.064					6.64	1.14	1.83	1.01	2.91	2.38					92.8	98.6	97.9	97.2	96.9	95.1
blood CD8	2.67	2.19	1.05	6.42	1.57	12.4					0.13	0.17	0.98	0.93	0.17	0.58					14	6.65	13.9	10.2	8.25	5.63					83.2	91	84	82.4	90	81.3
Šídák's multiple comparisons test
BAL CD4 - BAL CD8	adjusted p-value
CD103+CD69+	0.0202
normal lung CD4 - normal lung CD8
CD103-CD69-	0.0304
salivary gland CD4 - salivary gland CD8
CD103+CD69+	0.0034
CD103-CD69+	0.04
tonsil CD4 - tonsil CD8
CD103-CD69+	0.0046
CD103-CD69-	0.0319
prev hot pulm LN CD4 - prev hot pulm LN CD8
CD103+CD69-	0.0044
CD103+CD69+	0.0063
normal pulm LN CD4 - normal pulm LN CD8
CD103+CD69+	0.0461
peripheral LN CD4 - peripheral LN CD8
CD103+CD69+	0.0101
CD103-CD69+	0.0016
CD103-CD69-	0.0247
blood CD4 - blood CD8
CD103-CD69+	0.0118
CD103-CD69-	0.002

## Sheet: Figure 5C
CD4 Ag-specific background subtracted	BAL	normal lung	prev hot lung	salivary gland	tonsil	nasal turbinate	prev hot pulm LN	norm pulm LN	peripheral LN	spleen	blood		CD8 Ag-specific background subtracted	BAL	normal lung	prev hot lung	salivary gland	tonsil	nasal turbinate	prev hot pulm LN	norm pulm LN	peripheral LN	spleen	blood		nasal turbinate	unstim CD4	stim CD4		nasal turbinate	unstim CD8	stim CD8
DG3V S	7.54							0	0	0.135	0.141		DG3V S	3.96							0.09	0		0.046		DGCX S pool	0.2	0.16		DGCX S pool	0	0.035
DG3V N	7.82							0.101	0	0.013	0.035		DG3V N	1.51							0.07	0.02		0.007
DG3V megapool CD4	9.03							0.142	0	0.085	0.08		DG3V megapool CD4	18.19							0.11	0.06		0.151		DHGF CD4 megapool	0.25	0.36		DHGF CD4 megapool	0.61	0.7
DG3V S								0.009					DG3V S								0.11					DHKM CD4 megapool	0.21	0.35		DHKM CD4 megapool	1.54	0.76
DG3V N								0					DG3V N								0.09
DG3V megapool CD4								0					DG3V megapool CD4								0.13					DGRX S pool	0.54	0.52		DGRX S pool	1.53	1.21
DGCX S	3.51	0				0		0.051	0.008	0.129	0.091		DGCX S	1.33	0				0.035		0.03	0		0.161		DG4i S pool	0.54	0.098		DG4i S	1.68	0.43
DGCX N	2.52	0						0	0.004	0.048	0.037		DGCX N	0.63	0						0.04	0		0.065
DGCX megapool CD4	3.64	0.01						0.056	0.004	0.129	0.051		DGCX megapool CD4	5.76	0						0.2	0.12		0.291		tonsil	unstim CD4	stim CD4		tonsil	unstim CD8	stim CD8
DGCX S								0.008					DGCX S								0.131					DHGF S pool	0.16	0.2		DHGF S pool	1.12	0.67
DGCX N								0.001					DGCX N								0					DHGF N pool	0.16	0.25		DHGF N pool	1.12	0.82
DGCX megapool CD4								0.01					DGCX megapool CD4								0.321					DHGF megapool CD4	0.16	0.24		DHGF megapool CD4	1.12	0.92
DHGF S	1.68	0.17	0.39	0	0.04	0.11	0.89	0.62	0.065	0.14	0.374		DHGF S	4.5	0.25	0.91	0	0	0.09	0.16	0.1	0.09	0.07	0.238						DHGF megapool CD8	1.12	0.89
DHGF N	1.43	0.12	0.63	0.2	0.09		0.21	0.05	0.035	0.04	0.214		DHGF N	4.13	0.31	1.02	0.2	0		0.1	0.07	0	0.11	0.248		DHKM S pool	0.54	0.44
DHGF megapool CD4	1.64	0.03	0.49		0.08		0.63	0.37	0.075	0.01	0.194		DHGF megapool CD4	4.39	0.18	0.6		0		0	0.02	0.04	0.04	0.168		DHKM N pool	0.54	0.48		DHKM S pool	1.84	1.56
DHGF S									0.067				DHGF CD8		0.39	0.45				0.08	0.19	0.07	0.14	0.128		DHKM CD4 megapool	0.54	0.63		DHKM N pool	1.84	2.2
DHGF N									0.03				DHGF S									0.12								DHKM CD4 megapool	1.84	3.18
DHGF megapool CD4									0.091				DHGF N									0.01				DGRX S pool	0.36	0.086		DHKM CD8 megapool	1.84	2.55
DHGF S									0.007				DHGF megapool CD4									0.15				DG4i S pool	0.2	0.51
DHGF N									0.051				DHGF CD8									0.16								DGRX S pool	1.11	0.4
DHGF megapool CD4									0				DHGF S									0.12								DG4i S pool	1.11	1.96
DHKM S	2.77	0	0.46	0	0	0.14	0.27	1.04	0.13	0.15	0.36		DHGF N									0
DHKM N	3.36	0	1.07	0	0		0	0.26	0.04	0.09	0.09		DHGF megapool CD4									0.07				salivary gland	unstim CD4	stim CD4		salivary gland	unstim CD8	stim CD8
DHKM megapool CD4	3.94	0	0.71		0.09		0.43	1.18	0.12	0.14	0.13		DHGF CD8									0.14				DHGF sub man SG megapool CD4	0.27	0.12		DHGF sub man SG megapool CD4	0.33	0.31
DHKM S									0.33				DHKM S	3.5	0	0.44	0	0	0	0.03	0.44	0.1	0.07	0.072		DHGF parotidSG megapool CD4	0.14	0.34		DHGF parotidSG megapool CD4	0.19	0.17
DHKM N									0.04				DHKM N	3.96	0	0.7	0	0.36	0	0	0.25	0.07	0.03	0.012
DHKM megapool CD4									0.2				DHKM megapool CD4	3.82	0	0.33		1.34		0.11	0.32	0.11	0.17	0.022		DHGF sub man SG megapool CD4	0.44	0		DHGF sub man SG megapool CD4	0	0
DHKM S									0.28				DHKM CD8							0	0	0	0.01	0.032		DHGF parotidSG megapool CD4	0	0		DHGF parotidSG megapool CD4	0.33	1.25
DHKM N									0.07				DHKM S									0.17
DHKM megapool CD4									0				DHKM N									0				DGRX S pool	18.2	16.7		DGRX S pool	20.8	15.7
DG4i S	8.79	0	1.26	0	0.31	0	0.46	0.26	0	0.03	0.336		DHKM megapool CD4									0				DG4i S pool	59.5	37.5		DG4i S pool	31.8	30.8
DG4i N	13.89						0.03	0.1	0	0.18	0.126		DHKM CD8									0.04
DG4i megapool CD4	8.59						0.02	0.15	0.15	0.11	0.636		DHKM S									0.14				prev hot pulm LN	unstim CD4	stim CD4		prev hot pulm LN	unstim CD8	stim CD8
DG4i S							0.33						DHKM N									0.11				DHGF S pool	0.25	1.14		DHGF S pool	0.33	0.49
DG4i N							0.02						DHKM megapool CD4									0.04				DHGF N pool	0.25	0.46		DHGF N pool	0.33	0.43
DG4i megapool CD4							0						DHKM CD8									0.11				DHGF megapool CD4	0.25	0.88		DHGF megapool CD4	0.33	0.27
DG4i S							0.63						DG4i S	3.04	0	1.53	0	0.85	0	0.08	0.37	0	0.04	0.11						DHGF megapool CD8	0.33	0.41
DG4i N							0.06						DG4i N	5.8						0.24	0	0.01	0.28	0.03		DHKM S pool	0.24	0.51
DG4i megapool CD4							0.07						DG4i megapool CD4	2.45						0	0	0	0	0.09		DHKM N pool	0.24	0.22		DHKM S pool	0.35	0.38
DGRX S	4.35	0	0.27	0	0	0	0.021	0.11	0.002	0.31	0.133		DG4i CD8	2.5						0.16	0.26	0	0	0.05		DHKM CD4 megapool	0.24	0.67		DHKM N pool	0.35	0.29
DGRX N	5.86	0					0			0.17	0.063		DG4i S							0.16										DHKM CD4 megapool	0.35	0.46
DGRX megapool CD4							0			0.47	0.303		DG4i N							0.76						DGRX pLN 1 S pool	0.059	0.13		DHKM CD8 megapool	0.35	0.31
DGRX S							0						DG4i megapool CD4							0.11						DGRX pLN 1 N pool	0.059	0.045
DGRX N							0.071						DG4i CD8							0.23						DGRX pLN 1 megapool CD4	0.059	0.08		DGRX pLN 1 S pool	0.025	0.041
DGRX megapool CD4							0.01						DG4i S							0.21										DGRX pLN 1 N pool	0.025	0.062
													DG4i N							0						DGRX pLN 2 S pool	0.12	0.13		DGRX pLN 1 megapool CD4	0.025	0.052
													DG4i megapool CD4							0.02						DGRX pLN 2 N pool	0.12	0.12		DGRX pLN 1 megapool CD8	0.025	0.13
													DG4i CD8							0.16						DGRX pLN 2 megapool CD4	0.12	0.092
													DGRX S	0.52	0	0	0	0	0	0.016	0.016	0	0	0.031						DGRX pLN 2 S pool	0.074	0.13
													DGRX N	1.21	0.1					0.037			0.03	0.008		DG4i pLN 1 S pool	0.29	0.92		DGRX pLN 2 N pool	0.074	0.14
													DGRX megapool CD4	0.79	0					0.021			0	0.227		DG4i pLN 1 N pool	0.29	0.62		DGRX pLN 2 megapool CD4	0.074	0.11
													DGRX CD8	2.21	0					0.105			0.04	0.187		DG4i pLN 1 megapool CD4	0.29	0.75		DGRX pLN 2 megapool CD8	0.074	0.14
													DGRX S							0.056
													DGRX N							0.066						DG4i pLN 2 S pool	0.12	0.18		DG4i pLN 1 S pool	0.46	0.54
													DGRX megapool CD4							0.036						DG4i pLN 2 N pool	0.12	0.14		DG4i pLN 1 N pool	0.46	0.7
													DGRX CD8							0.066						DG4i pLN 2 megapool CD4	0.12	0.15		DG4i pLN 1 megapool CD4	0.46	0.65
																														DG4i pLN 1 megapool CD8	0.46	0.62
																										DG4i pLN 3 S pool	0.11	0.18
																										DG4i pLN 3 N pool	0.11	0.11		DG4i pLN 2 S pool	0.15	0.31
																										DG4i pLN 3 megapool CD4	0.11	0.13		DG4i pLN 2 N pool	0.15	0.91
																														DG4i pLN 2 megapool CD4	0.15	0.26
																														DG4i pLN 2 megapool CD8	0.15	0.38
																														DG4i pLN 3 S pool	0.19	0.4
																														DG4i pLN 3 N pool	0.19	0.68
																														DG4i pLN 3 megapool CD4	0.19	0.26
																														DG4i pLN 3 megapool CD8	0.19	0.35
																										normal pulm LN	unstim CD4	stim CD4		normal pulm LN	unstim CD8	stim CD8
																										DGCX pLN1 S pool	0	0.051		DGCX pLN1 S pool	0.17	0.2
																										DGCX pLN1 N pool	0	0		DGCX pLN1 N pool	0.17	0.21
																										DGCX pLN1 megapool CD4	0	0.056		DGCX pLN1 megapool CD4	0.17	0.37
																										DGCX pLN2 S pool	0.02	0.028		DGCX pLN2 S pool	0.099	0.23
																										DGCX pLN2 N pool	0.02	0.021		DGCX pLN2 N pool	0.099	0.091
																										DGCX pLN2 megapool CD4	0.02	0.03		DGCX pLN2 megapool CD4	0.099	0.42
																										DG3V pLN1 S pool	0.15	0.11		DG3V pLN1 S pool	0.15	0.24
																										DG3V pLN1 N pool	0.15	0.16		DG3V pLN1 N pool	0.15	0.29
																										DG3V pLN1 megapool CD4	0.15	0.17		DG3V pLN1 megapool CD4	0.15	0.23
																										DG3V pLN2 S pool	0.05	0.059		DG3V pLN2 S pool	0.11	0.22
																										DG3V pLN2 N pool	0.05	0.049		DG3V pLN2 N pool	0.11	0.2
																										DG3V pLN2 megapool CD4	0.05	0.04		DG3V pLN2 megapool CD4	0.11	0.24
																										DHGF S pool	0.2	0.82		DHGF S pool	0.31	0.41
																										DHGF N pool	0.2	0.25		DHGF N pool	0.31	0.38
																										DHGF megapool CD4	0.2	0.57		DHGF megapool CD4	0.31	0.33
																														DHGF megapool CD8	0.31	0.5
																										DHKM S pool	0.39	1.43
																										DHKM N pool	0.39	0.65		DHKM S pool	0.27	0.71
																										DHKM megapool CD4	0.39	1.57		DHKM N pool	0.27	0.52
																														DHKM megapool CD4	0.27	0.59
																										DGRX S pool	0	0.11		DHKM megapool CD8	0.27	0.21
																										DG4i S pool	0.11	0.26		DGRX S pool	0.25	0.23
																										DG4i N pool	0.11	0.21
																										DG4i megapool CD4	0.11	0.37		DG4i S pool	0.29	0.66
																														DG4i N pool	0.29	0.22
																										paired t-test	0.0133			DG4i megapool CD4	0.29	0.2
																														DG4i megapool CD8	0.29	0.55
																														paired t-test	0.0002
																										BAL	unstim CD4	stim CD4		BAL	unstim CD8	stim CD8
																										DGCX S pool	0.98	4.49		DGCX S pool	1.38	2.71
																										DGCX N pool	0.98	3.5		DGCX N pool	1.38	2.01
																										DGCX megapool CD4	0.98	4.62		DGCX megapool CD4	1.38	7.14
																										DG3V S pool	1.07	8.61		DG3V S pool	4.21	8.17
																										DG3V N pool	1.07	8.89		DG3V N pool	4.21	5.72
																										DG3V megapool CD4	1.07	10.1		DG3V megapool CD4	4.21	22.4
																										DHGF S pool	0.73	2.41		DHGF S pool	2.22	6.72
																										DHGF N pool	0.73	2.16		DHGF N pool	2.22	6.35
																										DHGF megapool CD4	0.73	2.37		DHGF megapool CD4	2.22	6.61
																														DHGF megapool CD8	2.22	3.03
																										DHKM S pool	0.97	3.74
																										DHKM N pool	0.97	4.33		DHKM S pool	2.19	5.69
																										DHKM megapool CD4	0.97	4.91		DHKM N pool	2.19	6.15
																														DHKM megapool CD4	2.19	6.01
																										DGRX S pool	2.01	10.8		DHKM megapool CD8	2.19	2.69
																										DGRX N pool	2.01	15.9
																										DGRX megapool CD4	2.01	10.6		DGRX S pool	1.11	4.15
																														DGRX N pool	1.11	6.91
																										DG4i S pool	4.44	8.79		DGRX megapool CD4	1.11	3.56
																										DG4i N pool	4.44	10.6		DGRX megapool CD8	1.11	3.61
																										DG4i megapool CD4	4.44	10.3
																														DG4i S pool	4.51	5.03
																										paired t-test	<0.0001			DG4i N pool	4.51	5.72
																														DG4i megapool CD4	4.51	5.3
																														DG4i megapool CD8	4.51	6.72
																														paired t-test	0.0003
																										prev hot lung	unstim CD8	stim CD8		prev hot lung	unstim CD8	stim CD8
																										DGCX S pool	1.38	2.71		DHGF S pool	0.46	1.37
																										DGCX N pool	1.38	2.01		DHGF N pool	0.46	1.48
																										DGCX megapool CD4	1.38	7.14		DHGF megapool CD4	0.46	1.06
																														DHGF megapool CD8	0.46	0.91
																										DG3V S pool	4.21	8.17
																										DG3V N pool	4.21	5.72		DHKM S pool	1.13	1.57
																										DG3V megapool CD4	4.21	22.4		DHKM N pool	1.13	1.83
																														DHKM megapool CD4	1.13	1.46
																										DHGF S pool	2.22	6.72		DHKM megapool CD8	1.13	1.1
																										DHGF N pool	2.22	6.35
																										DHGF megapool CD4	2.22	6.61		DGRX S pool	1.44	0.72
																										DHGF megapool CD8	2.22	3.03
																														DG4i S pool	1.1	2.63
																										DHKM S pool	2.19	5.69
																										DHKM N pool	2.19	6.15		paired t-test	0.0239
																										DHKM megapool CD4	2.19	6.01
																										DHKM megapool CD8	2.19	2.69
																										DGRX S pool	1.11	4.15
																										DGRX N pool	1.11	6.91
																										DGRX megapool CD4	1.11	3.56
																										DGRX megapool CD8	1.11	3.61
																										DG4i S pool	4.51	5.03
																										DG4i N pool	4.51	5.72
																										DG4i megapool CD4	4.51	5.3
																										DG4i megapool CD8	4.51	6.72
																										paired t-test	0.001
																										normal lung	unstim CD4	stim CD4		normal lung	unstim CD8	stim CD8
																										DHGF S pool	0.53	0.7		DHGF S pool	0.53	0.78
																										DHGF N pool	0.53	0.65		DHGF N pool	0.53	0.84
																										DHGF megapool CD4	0.53	0.56		DHGF megapool CD4	0.53	0.71
																														DHGF megapool CD8	0.53	0.92
																										DHKM S pool	0.87	0
																										DHKM N pool	0.87	0		DHKM S pool	2.76	2.48
																										DHKM megapool CD4	0.87	0		DHKM N pool	2.76	0.79
																														DHKM megapool CD4	2.76	2.26
																										DGRX S pool	0.63	0.5		DHKM megapool CD8	2.76	1.36
																										DGRX N pool	0.63	0.6
																										DGRX megapool CD4	0.63	0.38		DGRX S pool	0.83	0.77
																														DGRX N pool	0.83	0.93
																										DG4i S pool	2.56	0.89		DGRX megapool CD4	0.83	0.81
																														DGRX megapool CD8	0.83	0.66
																														DG4i S pool	8.33	0.6
																										spleen	unstim CD4	stim CD4		spleen	unstim CD8	stim CD8
																										DGCX S pool	0.041	0.17		DGCX S pool	0.21	0.27
																										DGCX N pool	0.041	0.089		DGCX N pool	0.21	0.27
																										DGCX megapool CD4	0.041	0.17		DGCX megapool CD4	0.21	0.54
																										DG3V S pool	0.035	0.17		DG3V S pool	0.2	0.25
																										DG3V N pool	0.035	0.048		DG3V N pool	0.2	0.23
																										DG3V megapool CD4	0.035	0.12		DG3V megapool CD4	0.2	0.39
																										DHGF S pool	0.11	0.25		DHGF S pool	0.16	0.23
																										DHGF N pool	0.11	0.15		DHGF N pool	0.16	0.27
																										DHGF megapool CD4	0.11	0.12		DHGF megapool CD4	0.16	0.2
																														DHGF megapool CD8	0.16	0.3
																										DHKM S pool	0.15	0.3
																										DHKM N pool	0.15	0.24		DHKM S pool	0.34	0.41
																										DHKM megapool CD4	0.15	0.29		DHKM N pool	0.34	0.37
																														DHKM megapool CD4	0.34	0.51
																										DGRX S pool	0.12	0.59		DHKM megapool CD8	0.34	0.35
																										DGRX N pool	0.12	0.29
																										DGRX megapool CD4	0.12	0.43		DGRX S pool	0.61	0.57
																														DGRX N pool	0.61	0.64
																										DG4i S pool	0.44	0.55		DGRX megapool CD4	0.61	0.55
																										DG4i N pool	0.44	0.62		DGRX megapool CD8	0.61	0.65
																										DG4i megapool CD4	0.44	0.47
																														DG4i S pool	1.17	1.21
																										paired t-test	<0.0001			DG4i N pool	1.17	1.45
																														DG4i megapool CD4	1.17	0.86
																														DG4i megapool CD8	1.17	1.25
																														paired t-test	0.0244
																										peripheral LN	unstim CD4	stim CD4		peripheral LN	unstim CD8	stim CD8
																										DGCX S pool	0.01	0.018		DGCX S pool	0.12	0.1
																										DGCX N pool	0.01	0.014		DGCX N pool	0.12	0.075
																										DGCX megapool CD4	0.01	0.014		DGCX megapool CD4	0.12	0.24
																										DG3V S pool	0.047	0.043		DG3V S pool	0.16	0.15
																										DG3V N pool	0.047	0.045		DG3V N pool	0.16	0.18
																										DG3V megapool CD4	0.047	0		DG3V megapool CD4	0.16	0.22
																										DHGF axLN S pool	0.075	0.14		DHGF axLN S pool	0.15	0.24
																										DHGF axLN N pool	0.075	0.11		DHGF axLN N pool	0.15	0.15
																										DHGF axLN megapool CD4	0.075	0.15		DHGF axLN megapool CD4	0.15	0.19
																														DHGF axLN megapool CD8	0.15	0.22
																										DHGF ingLN S pool	0.029	0.096
																										DHGF ingLN N pool	0.029	0.059		DHGF ingLN S pool	0.1	0.22
																										DHGF ingLN megapool CD4	0.029	0.12		DHGF ingLN N pool	0.1	0.11
																														DHGF ingLN megapool CD4	0.1	0.25
																										DHGF cervLN S pool	0.089	0.096		DHGF ingLN megapool CD8	0.1	0.26
																										DHGF cervLN N pool	0.089	0.14
																										DHGF cervLN megapool CD4	0.089	0.079		DHGF cervLN S pool	0.15	0.27
																														DHGF cervLN N pool	0.15	0.11
																										DHKM axLN S pool	0.15	0.28		DHGF cervLN megapool CD4	0.15	0.22
																										DHKM axLN N pool	0.15	0.19		DHGF cervLN megapool CD8	0.15	0.29
																										DHKM axLN megapool CD4	0.15	0.27
																														DHKM axLN S pool	0.21	0.31
																										DHKM ingLN S pool	0.23	0.56		DHKM axLN N pool	0.21	0.28
																										DHKM ingLN N pool	0.23	0.27		DHKM axLN megapool CD4	0.21	0.32
																										DHKM ingLN megapool CD4	0.23	0.43		DHKM axLN megapool CD8	0.21	0.17
																										DHKM cervLN S pool	0.27	0.55		DHKM ingLN S pool	0.27	0.44
																										DHKM cervLN N pool	0.27	0.34		DHKM ingLN N pool	0.27	0.26
																										DHKM cervLN megapool CD4	0.27	0.2		DHKM ingLN megapool CD4	0.27	0.24
																														DHKM ingLN megapool CD8	0.27	0.31
																										DGRX S pool	0.08	0.082
																														DHKM cervLN S pool	0.2	0.34
																										DG4i S pool	0.2	0.21		DHKM cervLN N pool	0.2	0.31
																										DG4i N pool	0.2	0.17		DHKM cervLN megapool CD4	0.2	0.24
																										DG4i megapool CD4	0.2	0.097		DHKM cervLN megapool CD8	0.2	0.31
																										paired t-test	0.01			DGRX S pool	0.2	0.13
																														DG4i S pool	0.28	0.26
																														DG4i N pool	0.28	0.29
																														DG4i megapool CD4	0.28	0.2
																														DG4i megapool CD8	0.28	0.27
																														paired t-test	0.0003
																										blood	unstim CD4	stim CD4		blood	unstim CD8	stim CD8
																										DGCX S pool	0.019	0.11		DGCX S pool	0.019	0.18
																										DGCX N pool	0.019	0.056		DGCX N pool	0.019	0.084
																										DGCX megapool CD4	0.019	0.07		DGCX megapool CD4	0.019	0.31
																										DG3V S pool	0.019	0.16		DG3V S pool	0.019	0.065
																										DG3V N pool	0.019	0.054		DG3V N pool	0.019	0.026
																										DG3V megapool CD4	0.019	0.099		DG3V megapool CD4	0.019	0.17
																										DHGF S pool	0.0063	0.38		DHGF S pool	0.062	0.3
																										DHGF N pool	0.0063	0.22		DHGF N pool	0.062	0.31
																										DHGF megapool CD4	0.0063	0.2		DHGF megapool CD4	0.062	0.23
																														DHGF megapool CD8	0.062	0.19
																										DHKM S pool	0.11	0.47
																										DHKM N pool	0.11	0.2		DHKM S pool	0.098	0.17
																										DHKM megapool CD4	0.11	0.24		DHKM N pool	0.098	0.11
																														DHKM megapool CD4	0.098	0.12
																										DGRX S pool	0.067	0.37		DHKM megapool CD8	0.098	0.13
																										DGRX N pool	0.067	0.13
																										DGRX megapool CD4	0.067	0.2		DGRX S pool	0.063	0.094
																														DGRX N pool	0.063	0.071
																										DG4i S pool	0.064	0.7		DGRX megapool CD4	0.063	0.29
																										DG4i N pool	0.064	0.19		DGRX megapool CD8	0.063	0.25
																										DG4i megapool CD4	0.064	0.4
																														DG4i S pool	0.11	0.22
																										paired t-test	<0.0001			DG4i N pool	0.11	0.14
																														DG4i megapool CD4	0.11	0.2
																														DG4i megapool CD8	0.11	0.16
																														paired t-test	<0.0001

## Sheet: Figure 5D
	gN nasal swabs						sgN nasal swabs								BAL Myeloid 1				BAL myeloid 6						BAL Myeloid 4: cDC2						CD4 all						CD8 all
0	3000	3000	3000	3000	3000	3000	3000	3000	3000	3000	3000	3000		0	0.0236487	0.00887574	0	0	0.0168919	0.0384615	0.0133779	0		0	0.101351	0.0857988	0.0568562	0.0574713		0	0.43	1.2	0.76	0	0.032	0.19	0	0	0.24	0	0.01	0.65
1	345424530	5.25776e+06	2.82511e+07	69344.9	2.64417e+06	5.11405e+06	40731.2	5.42781e+06	3.26731e+06	3000	1.78799e+06	251068		4	0.0313589	0.55873	0.311178	0.539735	0.0888502	0.15873	0.314199	0.0905077		4	0.0156794	0.0476191	0.0362538	0.0827815		4	0.01	0.01			0.07	0.53	0	0			0.38	1.81
2	6.60684e+07	2.50721e+06	6.41098e+06	2.87566e+06	142610950	8.93309e+06	24803.4	1.22567e+06	578871	82526.1	434922	695387		7		0.0169491	0.174033	0.163664		0.019774	0.0552486	0.0405405		7		0.049435	0.198895	0.153153		7	24.32	12.95	7.19	7.96	5.01	12.14	0.4	0	3.13	1.92	2.38	4.5
3	1.5568e+06	1.03345e+06	5.28381e+06	72479.3	3.31666e+06	626947	5000	3000	56164.6	3000	8200.11	43749.2		10	0.0769231	0.0143541	0	0.0384615	0.0153846	0.0239234	0	0		10	0.338462	0.61244	0.382353	0.205128		10	13.41	23.88	6.07	16.25	3.11	7.54	3.34	8.98	2.32	9.66	8.72	8.45
4	7.8443e+06	451659	60168.9	796321	94584.6	63737.4	6522.59	8858.71	3000	20292.7	3000	3000
7	44077.5	552575	111276	3000	14132.3	99329.8	3000	3000	3000	3000	3000	3000
9	3000	3720.54	19227.2	3000	3000	3000	3000	3000	3000	3000	3000	3000
10	3000	3000	3000	7091.72	22537.6	5456.22	3000	3000	3000	3000	3000	3000

[truncated: 10 more sheets: Figure S1A-C, Figure S1D-G, Figure S3C+F, Figure S3D+G, Figure S3E+H, Figure S4A, Figure S4B-C, Figure S5A-B, Figure S5 C-D, Figure S6]
